# Supplementary material for: Pan-cancer analysis of the transcriptional expression of histone acetylation enzymes in solid tumors defines a new classification scheme for gliomas
Source: Front Immunol. 2025 Jan 21;15:1523034. doi: 10.3389/fimmu.2024.1523034 (PMC11790639; doi:10.3389/fimmu.2024.1523034)
Supplement: Supplementary file 10 [file Table2.xlsx]

## Sheet: Supplementary Table S1
Supplementary Table S1: Cancer types included in the TCGA pan cancer cohort
Tumor site	TCGA abbreviation	Number of samples
Adrenocortical carcinoma	ACC	79
Bladder urothelial carcinoma	BLCA	408
Breast invasive carcinoma	BRCA	1102
Cervical squamous cell carcinoma and endocervical adenocarcinoma	CESC	306
Cholangiocarcinoma	CHOL	36
Colon adenocarcinoma	COAD	451
Esophageal carcinoma	ESCA	185
Glioblastomamultiforme	GBM	166
Head and neck squamous cell carcinoma	HNSC	522
Kidney chromophobe cell carcinoma	KICH	66
Kidney renal clear cell carcinoma	KIRC	534
Kidney renal papillary cell carcinoma	KIRP	291
Brain lower grade glioma	LGG	534
Liver hepatocellular carcinoma	LIHC	373
Lung adenocarcinoma	LUAD	517
Lung squamous cell carcinoma	LUSC	501
Mesothelioma	MESO	87
Ovarian serous cystadenocarcinoma	OV	308
Pancreatic adenocarcinoma	PAAD	179
Pheochromocytoma and paraganglioma	PCPG	184
Prostate adenocarcinoma	PRAD	498
Rectum adenocarcinoma	READ	160
Sarcoma	SARC	263
Skin cutaneous melanoma	SKCM	472
Stomach adenocarcinoma	STAD	415
Testicular germ cell tumors	TGCT	139
Thyroid carcinoma	THCA	513
Thymoma	THYM	120
Uterine corpus endometrial carcinoma	UCEC	533
Uterine carcinosarcoma	UCS	57
Uveal melanoma	UVM	80

## Sheet: Supplementary Table S2
Supplementary Table S2: Patients' basic characteristics
Item	TCGA Pan	TCGA-GBMLGG	CGGA	GlioVis	GSE43378	GSE182109
Age (mean ± SD)	60.03±13.94	46.77±15.14	43.17±12.29	/	/	/
Gender (n, %)
Male	4506	398	601	387	34	7
Female	4873	297	417	213	16	11
Unknown	0	0	0	59	0	0
Stage
I	2025	/	/	/	/	0
II	2180	/	/	/	/	2
III	1713	/	/	/	/	0
IV	828	/	/	/	/	16
Unknown	2633	/	/	/	/	0
IDH
Mutant	/	433	531	/	/	/
Wildtype	/	246	435	/	/	/
Unknown	/	16	52	/	/	/

## Sheet: Supplementary Table S3
Supplementary Table S3: Total mutation rates among different cancer types
Cancer type	Total muation rates
ACC	0.1013
BLCA	0.4015
BRCA	0.1143
CESC	0.2882
CHOL	0.0833
COAD	0.2693
ESCA	0.25
GBM	0.0943
HNSC	0.2575
KICH	0.0909
KIRC	0.1005
KIRP	0.1459
LGG	0.0495
LIHC	0.1389
LUAD	0.2982
LUSC	0.334
MESO	0.0488
OV	0.1449
PAAD	0.0526
PCPG	0.0109
PRAD	0.0483
READ	0.1408
SARC	0.0928
SKCM	0.4754
STAD	0.25
TGCT	0.0373
THCA	0.012
THYM	0.0504
UCEC	0.3559
UCS	0.1579
UVM	0.05

## Sheet: Supplementary Table S4
Supplementary Table S4: The distribution of cancer types among AC subtypes in TCGA pan cancer cohort
	AC-I	AC-II	AC-III	AC-IV	AC-V
ACC	36	2	35	6	0
BLCA	84	13	35	276	0
BRCA	82	709	197	114	0
CESC	32	32	14	228	0
CHOL	14	0	19	3	0
COAD	19	19	3	410	0
ESCA	0	126	1	58	0
GBM	20	3	63	0	80
HNSC	42	197	8	274	1
KICH	12	0	53	1	0
KIRC	50	176	306	2	0
KIRP	140	9	139	3	0
LGG	19	3	4	0	503
LIHC	231	3	129	10	0
LUAD	26	162	191	138	0
LUSC	2	152	22	325	0
MESO	21	10	40	16	0
OV	5	92	120	91	0
PAAD	23	35	74	47	0
PCPG	48	14	106	0	16
PRAD	44	179	260	15	0
READ	10	8	2	140	0
SARC	44	57	149	6	7
SKCM	76	118	229	43	6
STAD	0	210	14	191	0
TGCT	4	91	23	21	0
THCA	73	107	333	0	0
THYM	51	19	45	5	0
UCEC	119	78	236	100	0
UCS	11	8	22	11	5
UVM	31	0	44	0	5
Totals	1369	2632	2916	2534	623

## Sheet: Supplementary Table S5
Supplementary Table S5: The silhouette width for each subtype
Molecular subtype	Silhouette width
AC subtype
AC-I	0.0361662
AC-II	0.0934198
AC-III	0.0698067
AC-IV	0.0777675
AC-V	0.32769
ACR subtype
AC-RI	0.051762
AC-RII	0.0941047
AC-RIII	0.0769446
AC-RIV	0.0746802
ACG subtype
AC-GI	0.041727
AC-GII	0.065443
AC-GIII	0.008973
AC-GIV	0.008581
AC-GV	0.035184

## Sheet: Supplementary Table S6
Supplementary Table S6: The distribution of cancer types among ACR subtypes in remian solid tumors of TCGA pan cancer cohort
	AC-RI	AC-RII	AC-RIII	AC-RIV
ACC	36	2	35	6
BLCA	85	12	39	272
BRCA	82	684	211	125
CESC	33	31	15	227
CHOL	16	0	16	4
COAD	20	18	3	410
ESCA	0	130	0	55
HNSC	41	185	14	282
KICH	11	0	54	1
KIRC	52	124	355	3
KIRP	141	5	142	3
LIHC	226	3	133	11
LUAD	30	146	199	142
LUSC	2	149	26	324
MESO	21	7	48	11
OV	7	84	122	95
PAAD	23	35	75	46
PCPG	46	6	132	0
PRAD	44	159	278	17
READ	10	7	2	141
SARC	46	39	174	4
SKCM	76	89	272	35
STAD	0	210	15	190
TGCT	4	90	21	24
THCA	74	62	377	0
THYM	52	17	46	5
UCEC	124	70	216	123
UCS	12	10	24	11
UVM	31	0	49	0
Totals	1345	2374	3093	2567

## Sheet: Supplementary Table S7
Supplementary Table S7: Clinical characteristics and chisq-test results of glioma patients in TCGA-GBMLGG cohort
Item		ACG subtype (n, %)
		AC-GI	AC-GII	AC-GIII	AC-GIV	AC-GV	p-value
Histology (n, %)	Astrocytoma	53 (26.3)	11 (8.9)	49 (29.2)	30 (36.1)	54 (45.0)	7.555e-13
	Glioblastoma	55 (27.4)	23 (18.7)	36 (21.4)	18 (21.7)	34 (28.3)
	Oligoastrocytoma	49 (24.4)	21 (17.1)	36 (21.4)	13 (15.7)	15 (12.5)
	Oligodendroglioma	44 (21.9)	68 (55.3)	47 (28.0)	22 (26.5)	17 (14.2)
Grade (n, %)	Grade II	85 (42.3)	55 (44.7)	78 (46.5)	28 (33.7)	12 (10.0)	2.658e-11
	Grade III	61 (30.3)	45 (36.6)	53 (31.5)	37 (44.6)	74 (61.7)
	Unknown	55 (27.4)	23 (18.7)	37 (22.0)	18 (21.7)	34 (28.3)
IDH status (n, %)	Mutant	145 (72.1)	101 (82.1)	110 (65.5)	40 (48.2)	37 (30.8)	< 2.2E-16
	Wildtype	52 (25.9)	19 (15.4)	53 (31.5)	41 (49.4)	81 (67.5)
	Unknown	4 (2.0)	3 (2.5)	5 (3.0)	2 (2.4)	2 (1.7)
X 1p 19q codeletion (n, %)	Codel	63 (31.3)	84 (68.3)	42 (25.0)	20 (24.1)	8 (6.7)	< 2.2E-16
	Non-codel	137 (68.2)	38 (30.9)	124 (73.8)	62 (74.7)	112 (93.3)
	Unknown	1 (0.5)	1 (0.8)	2 (1.2)	1 (1.2)	0 (0.0)
MGMT promoter status (n, %)	Methylated	135 (67.2)	105 (85.4)	128 (76.2)	52 (62.7)	58 (48.3)	1.499e-13
	Un-methylated	22 (10.9)	6 (4.9)	20 (11.9)	19 (22.9)	47 (39.2)
	Unknown	44 (21.9)	12 (9.7)	20 (11.9)	12 (14.4)	15 (12.5)
TERT (n, %)	Mutant	25 (12.4)	49 (39.8)	41 (24.3)	12 (14.4)	26 (21.7)	5.899e-05
	Wildtype	27 (13.4)	20 (16.3)	78 (46.5)	8 (9.6)	31 (25.8)
	Unknown	149 (74.2)	54 (43.9)	49 (29.2)	63 (76.0)	63 (52.5)
EGFR amplification (n, %)	Amplification	29 (14.4)	7 (5.7)	20 (11.9)	16 (19.3)	37 (30.8)	4.678e-07
	Non-amplification	167 (83.1)	112 (91.0)	136 (81.0)	60 (72.3)	75 (62.5)
	Unknown	5 (2.5)	4 (3.3)	12 (7.1)	7 (8.4)	8 (6.7)
Chromosome +7/-10 (n, %)	Mutant	127 (63.2)	69 (56.1)	94 (56.0)	58 (69.9)	109 (90.8)	2.663e-09
	Wildtype	73 (36.3)	53 (43.1)	72 (42.8)	24 (28.9)	11 (9.2)
	Unknown	1 (0.5)	1 (0.8)	2 (1.2)	1 (1.2)	0 (0.0)
CDKN2A/B homozygous deletion (n,%)	Homozygous deletion	36 (17.9)	11 (8.9)	28 (16.7)	20 (24.1)	49 (40.8)	2.237e-09
	Non homozygous deletion	160 (79.6)	108 (87.8)	128 (76.2)	56 (67.5)	63 (52.5)
	Unknown	5 (2.5)	4 (3.3)	12 (7.1)	7 (8.4)	8 (6.7)
MC (n,%)	LGm1	7 (3.5)	4 (3.3)	11 (6.5)	10 (12.1)	20 (16.7)	< 2.2E-16
	LGm2	105 (52.2)	33 (26.8)	83 (49.4)	16 (19.3)	17 (14.2)
	LGm3	32 (15.9)	65 (52.8)	16 (9.5)	10 (12.0)	0 (0.0)
	LGm4	18 (9.0)	6 (4.9)	10 (6.0)	11 (13.3)	21 (17.5)
	LGm5	19 (9.4)	10 (8.1)	23 (13.7)	7 (8.4)	35 (29.2)
	LGm6	2 (1.0)	1 (0.8)	13 (7.7)	17 (20.5)	15 (12.5)
	Unknown	18 (9.0)	4 (3.3)	12 (7.1)	12 (14.4)	12 (10.0)
SDMC (n, %)	Classic-like	19 (9.4)	5 (4.1)	12 (7.1)	12 (14.4)	21 (17.5)	< 2.2E-16
	Codel	50 (24.9)	80 (65.0)	31 (18.5)	12 (14.4)	0 (0.0)
	G-CIMP-high	88 (43.8)	20 (16.3)	77 (45.8)	22 (26.5)	28 (23.3)
	G-CIMP-low	4 (2.0)	0 (0.0)	2 (1.2)	2 (2.4)	9 (7.5)
	LGm6-GBM	1 (0.5)	2 (1.6)	3 (1.8)	1 (1.2)	4 (3.3)
	Mesenchymal-like	18 (9.0)	9 (7.3)	21 (12.5)	16 (19.3)	34 (28.3)
	PA-like	0 (0.0)	0 (0)	9 (5.4)	6 (7.3)	11 (9.2)
	Unknown	21 (10.4)	7 (5.7)	13 (7.7)	12 (14.4)	13 (10.8)

## Sheet: Supplementary Table S8
Supplementary Table S8: Differentially expressed genes in AC-GII subtype
Symbol	logFC	AveExpr	t	P.Value	adj.P.Val	B	change
CSMD3	2.60393	4.12885	25.4794	1.09322e-121	1.61259e-118	267.024	up
NCR3LG1	1.64384	2.68115	25.4347	2.50022e-121	3.40434e-118	266.2	up
UNC79	1.84199	4.83594	24.3548	9.63225e-113	4.73612e-110	246.506	up
KMT2A	1.56323	4.97513	23.4207	1.83732e-105	5.7057e-103	229.807	up
UNC80	1.51931	5.68961	22.1915	4.16707e-96	7.02488e-94	208.351	up
TNR	2.59473	7.92563	22.1857	4.60203e-96	7.68495e-94	208.252	up
SCN3A	1.72173	5.84549	22.043	5.38421e-95	8.50945e-93	205.803	up
LGALS1	-1.50968	7.51107	-21.8399	1.75746e-93	2.54991e-91	202.331	down
S100A6	-1.51481	7.75433	-21.8032	3.29235e-93	4.62522e-91	201.706	down
CELSR3	1.58353	5.71831	21.387	3.90948e-90	4.46463e-88	194.656	up
CNTNAP5	1.69413	2.04908	21.2076	8.06668e-89	8.30165e-87	191.642	up
TRIM67	2.66513	3.74836	21.0836	6.48131e-88	6.16804e-86	189.567	up
CACNG2	2.07517	2.51235	20.9319	8.22078e-87	7.2758e-85	187.037	up
AFF2	1.6159	1.79463	20.9151	1.08782e-86	9.53243e-85	186.758	up
XKR7	2.04888	2.53495	20.8704	2.29367e-86	1.9151e-84	186.015	up
MMP24	1.52359	4.0552	20.8105	6.22463e-86	5.00828e-84	185.021	up
S100A11	-1.59	5.61162	-20.5831	2.7074e-84	1.98854e-82	181.265	down
PCDHGC4	1.79581	3.82519	20.3329	1.67254e-82	1.12142e-80	177.159	up
VIM	-1.74174	9.06436	-20.3042	2.6797e-82	1.76332e-80	176.69	down
SHANK2	1.73318	2.58989	20.2139	1.17617e-81	7.516e-80	175.217	up
MEGF11	1.7242	5.28273	20.1957	1.58191e-81	9.9296e-80	174.922	up
GALNT13	2.17991	5.83748	19.9514	8.47341e-80	4.89479e-78	170.959	up
SLC8A3	1.75063	4.19006	19.7829	1.294e-78	7.06949e-77	168.245	up
GRIK2	1.62467	5.47042	19.7174	3.72418e-78	1.96781e-76	167.193	up
GRID2	1.76309	4.07352	19.6356	1.3878e-77	7.07939e-76	165.883	up
RGR	1.81346	3.24964	19.6009	2.42636e-77	1.22014e-75	165.327	up
EMP3	-1.92023	4.50122	-19.5707	3.93304e-77	1.9501e-75	164.846	down
GRIN3A	1.68199	2.8307	19.4479	2.80908e-76	1.31197e-74	162.889	up
GRIA2	1.63552	7.21093	19.3683	9.9906e-76	4.54611e-74	161.626	up
DSCAM	1.54504	5.68483	19.3278	1.90572e-75	8.47568e-74	160.983	up
SEZ6L	2.04736	7.32256	19.2741	4.47457e-75	1.95084e-73	160.133	up
MMD2	1.84593	4.30993	18.8852	2.0661e-72	7.69938e-71	154.027	up
LRRTM4	1.52122	3.66478	18.8746	2.4401e-72	8.97966e-71	153.861	up
CSMD1	1.50895	4.48379	18.8739	2.46599e-72	9.05612e-71	153.85	up
NRXN1	1.62443	6.74299	18.778	1.10583e-71	3.89151e-70	152.357	up
GFRA1	1.96259	4.58251	18.6778	5.27308e-71	1.79153e-69	150.802	up
CHRNB2	1.57265	3.94607	18.6687	6.07462e-71	2.05596e-69	150.661	up
SPHKAP	2.02086	3.38659	18.6081	1.55761e-70	5.16317e-69	149.724	up
DSCAML1	1.73678	5.32345	18.4004	3.86668e-69	1.17804e-67	146.528	up
BMP2	1.60879	5.18249	18.388	4.68511e-69	1.41521e-67	146.337	up
FERMT1	2.06964	5.16621	18.3228	1.2774e-68	3.8066e-67	145.338	up
SLIT1	1.8239	3.79908	18.2919	2.05089e-68	6.04041e-67	144.867	up
ST6GAL2	1.65423	4.65226	18.2884	2.16549e-68	6.35678e-67	144.813	up
KSR2	1.78761	2.97253	18.1408	2.07074e-67	5.67403e-66	142.566	up
SCRT1	1.55117	1.98751	18.1054	3.55629e-67	9.6549e-66	142.028	up
CDHR1	1.62342	4.94221	18.0084	1.55646e-66	4.06355e-65	140.559	up
SLC17A8	1.62709	1.77012	17.9324	4.9222e-66	1.23586e-64	139.413	up
PRLHR	1.86233	1.93611	17.8758	1.15921e-65	2.84594e-64	138.561	up
DCX	2.05462	5.435	17.796	3.86717e-65	9.2629e-64	137.362	up
MYT1	1.94535	4.91261	17.7249	1.12575e-64	2.61165e-63	136.299	up
PCDHGC3	1.53407	7.61117	17.6944	1.78038e-64	4.09278e-63	135.843	up
RANBP17	1.50826	2.79132	17.6684	2.62847e-64	5.98028e-63	135.455	up
RIMS2	1.86941	3.87845	17.2661	1.0441e-61	2.0978e-60	129.501	up
TIMP1	-2.05442	6.17621	-17.0341	3.14843e-60	5.9414e-59	126.112	down
PDPN	-1.93457	5.1486	-16.8741	3.23808e-59	5.82972e-58	123.794	down
L1CAM	2.05569	4.72952	16.5983	1.73451e-57	2.87207e-56	119.834	up
AMER3	1.70146	2.77615	16.548	3.56785e-57	5.82068e-56	119.117	up
GABRA3	1.67509	4.08114	16.39	3.40381e-56	5.29911e-55	116.873	up
LHFPL3	1.82558	5.99738	16.2685	1.90634e-55	2.86696e-54	115.16	up
CRTAC1	1.63396	5.04376	15.9766	1.15094e-53	1.60416e-52	111.082	up
GABRB3	1.79668	5.06399	15.9501	1.66688e-53	2.30871e-52	110.714	up
ZDHHC22	1.66322	6.03807	15.8699	5.08692e-53	6.88407e-52	109.605	up
SLC7A14	1.59577	4.46031	15.8683	5.20362e-53	7.03662e-52	109.582	up
PTPRT	1.7939	4.77547	15.8123	1.13071e-52	1.49364e-51	108.81	up
IGFBP2	-1.86866	6.48006	-15.8078	1.20412e-52	1.58588e-51	108.748	down
GPR17	2.14828	4.94699	15.7286	3.59587e-52	4.64264e-51	107.66	up
SPP1	-1.64814	9.23779	-15.5533	3.99917e-51	4.91592e-50	105.265	down
TMEM151B	1.60969	4.5649	15.4661	1.31636e-50	1.57759e-49	104.081	up
PCDH15	1.95933	4.94174	15.3946	3.48078e-50	4.10755e-49	103.114	up
SEZ6	1.50173	5.98566	15.2739	1.7844e-49	2.03778e-48	101.489	up
RARRES2	-1.68758	3.9004	-15.2735	1.79412e-49	2.04756e-48	101.484	down
SUSD5	1.65889	4.09572	15.246	2.59798e-49	2.93846e-48	101.116	up
NNMT	-1.71848	3.43279	-15.0842	2.28256e-48	2.47419e-47	98.9559	down
CHI3L2	-2.02851	5.29165	-15.0457	3.81802e-48	4.10838e-47	98.4446	down
INA	2.00457	4.99249	15.0381	4.22429e-48	4.52902e-47	98.3441	up
ATRNL1	1.62521	4.66422	15.0316	4.60931e-48	4.93285e-47	98.2574	up
PDLIM4	-1.57734	3.91843	-14.9707	1.03618e-47	1.08916e-46	97.4522	down
CHGB	1.65558	5.73666	14.9047	2.49042e-47	2.58248e-46	96.5807	up
VSTM2A	1.87108	3.48078	14.8049	9.30908e-47	9.416e-46	95.2703	up
ATCAY	1.77113	6.91558	14.7654	1.56689e-46	1.56521e-45	94.7529	up
ASIC4	1.68896	6.14178	14.404	1.74069e-44	1.59896e-43	90.0724	up
MYT1L	1.83966	3.7979	14.3178	5.27953e-44	4.74862e-43	88.97	up
ABCC8	1.51395	4.71567	14.2969	6.90926e-44	6.19245e-43	88.7028	up
ELFN2	1.66524	5.54831	14.2545	1.18957e-43	1.05599e-42	88.163	up
SPOCD1	-1.82013	4.36903	-14.1784	3.14558e-43	2.75098e-42	87.197	down
FCGBP	-1.61331	6.72147	-14.0402	1.82109e-42	1.54235e-41	85.4526	down
CUX2	1.57211	3.3503	13.9839	3.70667e-42	3.11104e-41	84.7467	up
SNAP91	1.54401	5.47589	13.6555	2.24679e-40	1.7582e-39	80.6702	up
CA10	1.72248	4.39105	13.5774	5.89626e-40	4.54968e-39	79.7121	up
VIPR2	1.76367	4.17522	13.5577	7.51161e-40	5.751e-39	79.4717	up
CHI3L1	-2.43975	7.20624	-13.4914	1.69572e-39	1.2751e-38	78.6632	down
SMOC1	1.91333	7.82248	13.376	6.94956e-39	5.07694e-38	77.2626	up
ST8SIA3	1.64972	4.55974	13.3501	9.52359e-39	6.92024e-38	76.9498	up
SVOP	1.67125	3.6964	13.1728	8.12598e-38	5.6808e-37	74.8215	up
LUZP2	1.61298	5.55381	12.7344	1.47642e-35	9.42449e-35	69.6582	up
SHD	1.60355	6.07146	12.5056	2.10752e-34	1.2855e-33	67.0205	up
GABRG2	1.61282	3.46468	12.0001	6.5023e-32	3.61373e-31	61.3354	up
DLL3	1.57039	6.86679	11.3955	4.75883e-29	2.35296e-28	54.7976	up
LTF	-1.97702	3.8344	-11.1173	8.98523e-28	4.23675e-27	51.8868	down
CPLX2	1.50961	6.31085	9.60763	2.53246e-21	9.2848e-21	37.1933	up

## Sheet: Supplementary Table S9
Supplementary Table S9: Differentially expressed genes in AC-GV subtype
Symbol	logFC	AveExpr	t	P.Value	adj.P.Val	B	change
LAMC1	1.67187	6.30507	30.046	1.16507e-159	1.03114e-155	354.189	up
CMTM5	-1.92262	5.59202	-29.6157	5.48519e-156	3.23644e-152	345.759	down
FAIM2	-1.80068	8.27227	-29.5746	1.2269e-155	5.42935e-152	344.957	down
PHACTR3	-2.07875	5.68388	-29.3016	2.56343e-153	9.07505e-150	339.632	down
RUNDC3A	-2.13025	6.5243	-29.135	6.63184e-152	1.9565e-148	336.389	down
NDRG2	-1.89845	10.006	-28.5672	4.11396e-147	9.10266e-144	325.39	down
ADAM12	2.14248	3.33623	28.4802	2.21847e-146	4.36323e-143	323.71	up
COL5A2	2.16065	5.48618	27.9672	4.39278e-142	6.47972e-139	313.849	up
SERPINH1	1.78033	6.07032	27.5186	2.38149e-138	2.63467e-135	305.279	up
DUSP26	-1.99283	5.18455	-27.4845	4.56174e-138	4.48596e-135	304.631	down
ENHO	-2.02828	5.65133	-27.3303	8.64099e-137	8.05022e-134	301.699	down
KLHL32	-1.83212	4.28839	-27.1478	2.78772e-135	2.24297e-132	298.237	down
FSTL1	1.54264	6.69879	27.1032	6.50691e-135	5.00778e-132	297.392	up
KCNIP3	-1.90628	5.94695	-26.8036	1.90077e-132	1.29406e-129	291.734	down
LAMB1	1.8765	5.53558	26.4958	6.32145e-130	3.99628e-127	285.946	up
ALDOC	-2.02488	8.44829	-26.493	6.6587e-130	4.06433e-127	285.894	down
DEPDC1	1.50759	1.81387	26.2198	1.12562e-127	6.42732e-125	280.781	up
TNFRSF12A	2.14851	4.43514	25.8117	2.29678e-124	1.19574e-121	273.186	up
COL4A1	2.52501	7.01341	25.6347	6.15604e-123	2.94508e-120	269.909	up
SPRY1	1.64806	4.1545	25.6177	8.4367e-123	3.92995e-120	269.594	up
GAS2L3	1.52694	2.74989	25.4899	8.99491e-122	3.98047e-119	267.236	up
GPX8	1.79543	2.27579	25.38	6.86571e-121	2.89357e-118	265.21	up
RASL10A	-2.18523	5.09139	-25.3554	1.08156e-120	4.45225e-118	264.757	down
SHISA7	-2.22276	4.84299	-25.3527	1.13643e-120	4.57181e-118	264.708	down
LOX	1.86483	3.00377	25.3371	1.51672e-120	5.96611e-118	264.42	up
OMG	-1.77579	5.76448	-25.2815	4.22586e-120	1.62613e-117	263.399	down
CHADL	-1.74288	5.36723	-25.2178	1.36764e-119	5.04344e-117	262.229	down
MMP14	1.84851	6.75411	25.1779	2.85207e-119	1.03029e-116	261.496	up
CHRNA9	1.72808	1.23642	25.1681	3.41717e-119	1.20974e-116	261.316	up
COL3A1	2.97313	5.61513	25.0151	5.68375e-118	1.86311e-115	258.514	up
MAPK8IP2	-1.60602	6.88076	-24.9782	1.11822e-117	3.53458e-115	257.84	down
POSTN	3.32123	2.80237	24.9652	1.41824e-117	4.40426e-115	257.603	up
PSD	-2.10126	6.5785	-24.9263	2.89149e-117	8.53038e-115	256.893	down
KIF1A	-1.59437	9.26919	-24.922	3.13308e-117	8.94494e-115	256.813	down
COL4A2	2.20556	7.25595	24.7728	4.80108e-116	1.30744e-113	254.093	up
ADARB2	-1.99496	3.70658	-24.7473	7.63808e-116	2.04851e-113	253.63	down
AMER2	-1.76537	7.2086	-24.7339	9.75158e-116	2.57631e-113	253.387	down
KCNIP2	-2.10389	4.85092	-24.6856	2.35506e-115	5.95527e-113	252.508	down
RASGEF1C	-1.58951	3.99019	-24.6647	3.44896e-115	8.59859e-113	252.128	down
PTX3	2.05475	2.58989	24.5734	1.81862e-114	4.40978e-112	250.471	up
IGF2BP3	1.97931	1.81059	24.4911	8.11894e-114	1.89097e-111	248.98	up
RAB11FIP4	-1.61194	6.06722	-24.4735	1.11791e-113	2.56989e-111	248.662	down
JPH3	-2.5108	5.19136	-24.426	2.65095e-113	5.86555e-111	247.801	down
FN1	1.77581	8.85273	24.4213	2.88248e-113	6.29911e-111	247.718	up
LIF	2.096	2.39163	24.3206	1.7895e-112	3.64091e-110	245.898	up
RUNX1	1.65838	4.42221	24.2969	2.74871e-112	5.52897e-110	245.47	up
TUBB6	1.65156	4.93382	24.2221	1.06237e-111	2.02204e-109	244.123	up
RDH10	1.59654	4.84251	24.1915	1.84622e-111	3.44e-109	243.573	up
ETNPPL	-2.86408	5.3761	-24.1784	2.33925e-111	4.31323e-109	243.337	down
SNAP91	-2.37963	5.47589	-24.1599	3.27033e-111	5.96784e-109	243.003	down
STC1	1.85321	1.97728	24.081	1.3569e-110	2.37806e-108	241.585	up
NECAB2	-1.79941	4.42663	-24.0667	1.75542e-110	3.04635e-108	241.328	down
ITGA5	1.54032	5.0296	24.0298	3.40892e-110	5.80205e-108	240.667	up
SMC4	1.60157	4.16049	24.0131	4.60886e-110	7.69636e-108	240.366	up
KCNJ9	-1.95754	5.43874	-24.0114	4.74979e-110	7.85758e-108	240.336	down
IGFBP2	2.51545	6.48006	23.9862	7.47708e-110	1.2032e-107	239.884	up
COL1A2	2.3146	6.48385	23.9834	7.85629e-110	1.25283e-107	239.835	up
SH3GL3	-1.98934	3.80174	-23.924	2.28582e-109	3.61262e-107	238.771	down
FBLIM1	1.59785	3.72796	23.9165	2.61568e-109	4.06142e-107	238.636	up
KCNB1	-1.85695	5.54322	-23.8867	4.46796e-109	6.87716e-107	238.103	down
PPP1R1A	-2.1521	4.05143	-23.8272	1.29881e-108	1.93196e-106	237.039	down
ABCC8	-2.21258	4.71567	-23.7784	3.11025e-108	4.51267e-106	236.169	down
NAMPT	1.61524	6.72431	23.7741	3.36435e-108	4.8026e-106	236.091	up
RAB33A	-1.54165	4.04415	-23.766	3.88455e-108	5.45717e-106	235.948	down
VSTM2B	-1.99172	3.87439	-23.7257	7.99225e-108	1.08824e-105	235.229	down
GDAP1L1	-2.06863	5.29913	-23.6459	3.32916e-107	4.39772e-105	233.807	down
KIF23	1.52535	2.827	23.6375	3.86493e-107	5.03038e-105	233.658	up
BRSK2	-1.60335	5.99382	-23.6003	7.51468e-107	9.63894e-105	232.996	down
SLC25A48	-2.19021	3.85142	-23.5469	1.94567e-106	2.42538e-104	232.048	down
OSMR	1.62017	4.55607	23.5285	2.69849e-106	3.34027e-104	231.722	up
DLGAP5	1.6127	2.299	23.3817	3.67328e-105	4.30601e-103	229.12	up
GAL3ST1	-1.64943	3.85317	-23.2991	1.58999e-104	1.81577e-102	227.66	down
LGI3	-2.27753	5.34435	-23.2424	4.33958e-104	4.89267e-102	226.66	down
BCAT1	1.72406	5.19365	23.2322	5.20637e-104	5.7961e-102	226.478	up
COL5A1	2.25889	4.46892	23.2235	6.06815e-104	6.71327e-102	226.326	up
STX1B	-1.606	6.06215	-23.2175	6.74707e-104	7.41801e-102	226.22	down
TNFAIP6	1.53346	1.98307	23.2123	7.39654e-104	8.08186e-102	226.128	up
PHYHIPL	-1.6677	7.23934	-23.1862	1.17404e-103	1.27495e-101	225.668	down
COL1A1	2.82102	5.82105	23.1638	1.74435e-103	1.87132e-101	225.274	up
REPS2	-1.70547	4.96666	-23.1349	2.90567e-103	3.06151e-101	224.765	down
SRPX2	1.82124	3.18886	23.0767	8.11404e-103	8.39922e-101	223.742	up
ARPP21	-1.76957	5.23798	-23.0623	1.04621e-102	1.07046e-100	223.489	down
SYT9	-1.54345	3.02395	-23.0576	1.13638e-102	1.15604e-100	223.406	down
DSCAML1	-1.98691	5.32345	-22.9649	5.81105e-102	5.77873e-100	221.78	down
USH1C	-2.47695	4.11562	-22.9231	1.21277e-101	1.19263e-99	221.047	down
PLAU	1.86943	3.48496	22.8929	2.06222e-101	2.01676e-99	220.518	up
LOXL2	1.63314	4.38331	22.7248	3.9254e-100	3.73568e-98	217.583	up
ARSJ	1.54502	2.60406	22.6822	8.26817e-100	7.78483e-98	216.84	up
AATK	-1.653	6.55458	-22.68	8.59113e-100	8.04612e-98	216.802	down
ATP8A1	-1.55699	6.19114	-22.6767	9.09216e-100	8.47054e-98	216.746	down
CDH20	-1.59382	5.84121	-22.5889	4.214e-99	3.80571e-97	215.218	down
GABRG1	-2.36529	3.68381	-22.5543	7.70309e-99	6.85188e-97	214.617	down
ANXA2	1.80272	6.71829	22.491	2.31848e-98	2.00192e-96	213.519	up
PLP2	1.56646	3.40394	22.4757	3.02234e-98	2.59701e-96	213.255	up
ELFN2	-2.33156	5.54831	-22.4006	1.11456e-97	9.21909e-96	211.955	down
MRC2	1.59364	7.01695	22.3863	1.42969e-97	1.17161e-95	211.707	up
TCEAL2	-1.59557	6.3329	-22.3778	1.65529e-97	1.35024e-95	211.561	down
HSPG2	1.78086	5.5684	22.3339	3.54233e-97	2.83723e-95	210.803	up
TNR	-2.49586	7.92563	-22.3052	5.82545e-97	4.60341e-95	210.307	down
FA2H	-2.13429	4.43495	-22.2962	6.81542e-97	5.33804e-95	210.151	down
KCTD4	-1.5107	2.29686	-22.2784	9.26786e-97	7.16377e-95	209.844	down
SH3GL2	-2.112	5.38497	-22.2473	1.58617e-96	1.2102e-94	209.309	down
KCNN1	-1.5591	4.23685	-22.2325	2.05062e-96	1.5512e-94	209.053	down
IBSP	1.82309	1.16493	22.2272	2.24607e-96	1.69182e-94	208.962	up
PAIP2B	-1.56749	4.72539	-22.2079	3.13566e-96	2.35188e-94	208.63	down
PDPN	2.3176	5.1486	22.169	6.13659e-96	4.56403e-94	207.961	up
ACSL6	-1.6541	5.55121	-22.1362	1.0816e-95	7.91133e-94	207.396	down
TMEM151A	-1.98958	4.88088	-22.1082	1.75158e-95	1.27069e-93	206.916	down
MXRA5	1.93407	3.32879	22.1069	1.7904e-95	1.29354e-93	206.894	up
STMN4	-1.7469	6.57834	-22.0866	2.54403e-95	1.8158e-93	206.544	down
SGSM1	-1.60627	4.13827	-22.0763	3.03412e-95	2.13972e-93	206.369	down
CD93	1.71873	5.06006	22.0755	3.07592e-95	2.16059e-93	206.355	up
SLCO1A2	-2.0238	5.07177	-22.0283	6.9321e-95	4.79317e-93	205.546	down
JPH4	-1.91326	6.65377	-21.9611	2.20143e-94	1.49875e-92	204.394	down
KIF20A	1.58044	2.76009	21.9336	3.5298e-94	2.38477e-92	203.924	up
CALN1	-2.25403	4.34573	-21.9113	5.17221e-94	3.46793e-92	203.543	down
SCG3	-1.94623	8.14682	-21.908	5.47581e-94	3.65764e-92	203.487	down
SOCS3	2.21287	4.70599	21.8726	1.00485e-93	6.58773e-92	202.882	up
NCAPG	1.53582	2.68142	21.8504	1.46759e-93	9.51571e-92	202.504	up
IL1RAP	1.54589	4.62525	21.836	1.87825e-93	1.21339e-91	202.259	up
TNC	1.81649	8.01	21.7637	6.47439e-93	4.07841e-91	201.026	up
RGS16	1.53228	3.91811	21.7589	7.02113e-93	4.40713e-91	200.945	up
LUM	1.93004	2.76828	21.7176	1.42135e-92	8.82781e-91	200.242	up
KCNJ11	-1.76165	3.86046	-21.6964	2.03899e-92	1.26197e-90	199.883	down
SDC1	1.57175	3.28692	21.6694	3.23059e-92	1.97189e-90	199.424	up
CDHR1	-1.80666	4.94221	-21.6513	4.40177e-92	2.65924e-90	199.116	down
SMOC1	-2.76088	7.82248	-21.6351	5.79973e-92	3.48003e-90	198.842	down
ASPM	1.70561	3.04527	21.6245	6.94302e-92	4.13799e-90	198.662	up
CAMSAP3	-1.86932	4.03917	-21.6	1.05473e-91	6.18204e-90	198.246	down
SHOX2	1.92092	1.58137	21.5264	3.68211e-91	2.10929e-89	197	up
ANXA1	2.13846	6.0316	21.5181	4.2358e-91	2.41086e-89	196.861	up
RASGRF1	-1.98168	4.25363	-21.5095	4.90283e-91	2.78157e-89	196.715	down
GNAL	-1.53062	4.0355	-21.5047	5.31708e-91	3.00695e-89	196.634	down
PDE2A	-1.6953	5.62939	-21.4719	9.27677e-91	5.18007e-89	196.08	down
EPHA10	-1.67196	2.96606	-21.4503	1.33919e-90	7.40779e-89	195.714	down
AKR1C3	-1.6138	4.20644	-21.4461	1.43644e-90	7.89642e-89	195.644	down
PLAT	1.62924	5.18462	21.4344	1.75163e-90	9.56965e-89	195.447	up
ZDHHC22	-2.04551	6.03807	-21.4226	2.141e-90	1.16609e-88	195.247	down
CTNNA3	-1.67214	3.8618	-21.3961	3.35243e-90	1.80919e-88	194.8	down
NNMT	2.20486	3.43279	21.3626	5.90634e-90	3.15855e-88	194.236	up
CSDC2	-1.97937	5.41743	-21.3583	6.34531e-90	3.38308e-88	194.164	down
GRIN2C	-1.6042	4.52626	-21.3366	9.15785e-90	4.8425e-88	193.799	down
SERPINE1	2.27609	4.88854	21.3366	9.16467e-90	4.8425e-88	193.798	up
VAV3	1.60553	2.7956	21.3295	1.03251e-89	5.42328e-88	193.679	up
ARHGDIG	-1.98324	4.38748	-21.3019	1.64669e-89	8.62371e-88	193.214	down
SLC8A2	-2.11824	4.1112	-21.2234	6.1876e-89	3.17469e-87	191.896	down
MELK	1.50985	2.70169	21.2151	7.10694e-89	3.62536e-87	191.758	up
PTGDS	-2.03345	7.0983	-21.2124	7.4397e-89	3.7842e-87	191.712	down
MMD2	-1.94195	4.30993	-21.2011	8.99628e-89	4.53684e-87	191.523	down
CHGA	-2.64949	4.97209	-21.1098	4.17753e-88	2.05979e-86	189.993	down
NRG3	-1.55509	3.85946	-21.0813	6.73515e-88	3.31164e-86	189.518	down
TUBB4A	-1.965	6.93237	-21.0796	6.93679e-88	3.40133e-86	189.488	down
KSR2	-1.93582	2.97253	-21.0794	6.95661e-88	3.40163e-86	189.485	down
NTSR2	-2.23826	3.94744	-21.0483	1.17173e-87	5.66688e-86	188.966	down
SLC7A14	-1.93219	4.46031	-21.0025	2.52221e-87	1.19055e-85	188.202	down
STEAP3	1.67282	4.49583	20.9564	5.45291e-87	2.55349e-85	187.434	up
COL6A2	2.0621	6.19298	20.9235	9.44652e-87	4.36587e-85	186.887	up
CPLX2	-2.88072	6.31085	-20.8834	1.84713e-86	8.40516e-85	186.219	down
IGF2BP2	1.77708	2.37912	20.8028	7.06867e-86	3.12806e-84	184.882	up
CPLX1	-1.95275	5.60371	-20.794	8.19116e-86	3.60676e-84	184.735	down
COL8A1	2.17263	2.77911	20.7898	8.77958e-86	3.85626e-84	184.666	up
HHATL	-1.7464	3.94957	-20.774	1.14095e-85	4.98667e-84	184.405	down
LOXL1	1.59248	2.70301	20.7528	1.62369e-85	7.04433e-84	184.054	up
GALNT13	-2.15497	5.83748	-20.7474	1.77612e-85	7.6868e-84	183.964	down
CTHRC1	1.53859	2.43298	20.7064	3.51192e-85	1.49794e-83	183.285	up
TGFB2	1.71287	4.84863	20.6674	6.70215e-85	2.83815e-83	182.642	up
GABRB3	-2.13731	5.06399	-20.6576	7.89091e-85	3.33358e-83	182.479	down
HS3ST3B1	1.64052	2.00513	20.6544	8.3132e-85	3.50362e-83	182.427	up
CD248	1.63713	3.77392	20.6477	9.28792e-85	3.89586e-83	182.317	up
ESM1	1.87891	2.03975	20.5999	2.05039e-84	8.51971e-83	181.528	up
LIMS2	-1.74958	6.05633	-20.5958	2.19399e-84	9.09504e-83	181.461	down
CABP1	-1.99515	4.28107	-20.5392	5.59366e-84	2.29198e-82	180.528	down
CRTAC1	-1.93069	5.04376	-20.5217	7.46446e-84	3.04443e-82	180.241	down
ABCC3	2.27379	3.47771	20.4843	1.38429e-83	5.59435e-82	179.626	up
ACTL6B	-2.1524	4.22778	-20.4826	1.4239e-83	5.74134e-82	179.598	down
HPSE2	-1.83983	2.37291	-20.4729	1.67154e-83	6.7093e-82	179.438	down
NAP1L2	-1.54428	4.48433	-20.4629	1.97148e-83	7.84205e-82	179.274	down
FUT9	-1.70918	5.35731	-20.4059	5.03972e-83	1.97801e-81	178.339	down
GABRA3	-1.92588	4.08114	-20.3894	6.60371e-83	2.5804e-81	178.07	down
TIMP1	2.28396	6.17621	20.3779	7.9835e-83	3.09903e-81	177.881	up
ATOH8	-1.5539	5.71739	-20.3519	1.22371e-82	4.68849e-81	177.455	down
HPCAL4	-2.14549	5.43583	-20.3476	1.3134e-82	5.01044e-81	177.385	down
VEGFA	1.80075	6.84643	20.3455	1.35954e-82	5.17533e-81	177.35	up
AMER3	-1.93322	2.77615	-20.3002	2.85843e-82	1.07425e-80	176.61	down
STXBP6	-1.50761	3.82429	-20.2905	3.3549e-82	1.2555e-80	176.451	down
PLCH2	-1.69843	4.49621	-20.2687	4.7916e-82	1.77069e-80	176.096	down
SCN3B	-1.96711	5.59634	-20.2595	5.57487e-82	2.05585e-80	175.945	down
BRINP1	-1.80487	4.74841	-20.2476	6.77099e-82	2.48658e-80	175.751	down
THBS1	1.92754	4.12446	20.2459	6.9617e-82	2.55133e-80	175.724	up
CACNG2	-1.93249	2.51235	-20.208	1.29445e-81	4.70494e-80	175.106	down
SCN2B	-1.60653	4.47161	-20.173	2.29388e-81	8.25283e-80	174.536	down
COL6A3	2.192	3.66282	20.1546	3.09627e-81	1.1117e-79	174.237	up
RRM2	1.65979	3.90066	20.1332	4.39137e-81	1.56402e-79	173.889	up
MMP9	2.18938	2.48634	20.1178	5.64595e-81	1.99878e-79	173.639	up
UNC5A	-1.7302	4.5348	-20.076	1.11711e-80	3.91565e-79	172.959	down
SVOP	-2.29649	3.6964	-19.9989	3.914e-80	1.34528e-78	171.711	down
TGFBI	1.79857	5.80744	19.9711	6.1535e-80	2.10276e-78	171.26	up
CSMD3	-2.06681	4.12885	-19.96	7.36666e-80	2.51247e-78	171.081	down
CHI3L1	3.27298	7.20624	19.9409	1.00446e-79	3.38665e-78	170.772	up
PLP1	-2.07488	10.0799	-19.931	1.17862e-79	3.93638e-78	170.613	down
CELSR1	1.5658	3.06904	19.916	1.50262e-79	4.99021e-78	170.371	up
TREM1	1.62733	1.7759	19.9132	1.57457e-79	5.20963e-78	170.324	up
PDIA2	-1.5865	3.91401	-19.8916	2.23109e-79	7.27303e-78	169.977	down
CDH22	-1.79042	3.71147	-19.8828	2.5758e-79	8.36591e-78	169.834	down
UGT8	-1.91584	5.90677	-19.8723	3.05423e-79	9.88354e-78	169.665	down
CHRNA4	-1.86679	3.71841	-19.8704	3.14661e-79	1.01639e-77	169.635	down
GRIN1	-2.83383	5.41349	-19.8276	6.29414e-79	2.00743e-77	168.944	down
METTL7B	1.98328	4.06931	19.7361	2.75531e-78	8.52651e-77	167.474	up
OLIG1	-1.79542	8.63637	-19.7195	3.59708e-78	1.10734e-76	167.209	down
EMP1	1.6323	6.49647	19.6926	5.54807e-78	1.69321e-76	166.777	up
INA	-2.41505	4.99249	-19.6854	6.23702e-78	1.9002e-76	166.66	down
CHRM1	-1.92126	2.96392	-19.6849	6.28253e-78	1.91078e-76	166.653	down
CENPF	1.64682	4.69139	19.6723	7.70123e-78	2.33824e-76	166.45	up
CADM2	-1.59309	6.92708	-19.6411	1.2716e-77	3.84105e-76	165.951	down
SOX8	-1.86724	8.92746	-19.598	2.54148e-77	7.62487e-76	165.261	down
HRH3	-1.93941	2.8	-19.5595	4.70952e-77	1.39871e-75	164.647	down
TPPP	-1.70747	6.58173	-19.5387	6.57561e-77	1.94315e-75	164.315	down
ATCAY	-2.15375	6.91558	-19.5198	8.88905e-77	2.62242e-75	164.015	down
SPOCD1	2.29326	4.36903	19.5037	1.15085e-76	3.38391e-75	163.757	up
TTC9B	-1.7108	4.30329	-19.4854	1.54239e-76	4.50525e-75	163.466	down
ATP1A3	-1.84873	5.79761	-19.4817	1.63648e-76	4.75653e-75	163.407	down
CKMT1B	-1.58934	2.50537	-19.4604	2.30083e-76	6.66562e-75	163.068	down
TMEFF2	-1.74648	4.71859	-19.4298	3.75175e-76	1.07808e-74	162.581	down
SYN1	-1.94299	5.65369	-19.4256	4.00806e-76	1.14987e-74	162.515	down
CNTNAP2	-1.84944	4.75678	-19.3446	1.45813e-75	4.1034e-74	161.229	down
TF	-1.8196	7.71173	-19.3006	2.93702e-75	8.18711e-74	160.532	down
CELF5	-1.8255	4.96977	-19.236	8.19197e-75	2.25515e-73	159.51	down
RGR	-1.70855	3.24964	-19.2085	1.26621e-74	3.45348e-73	159.077	down
AKR1C1	-1.51493	3.07351	-19.1462	3.39315e-74	9.07282e-73	158.095	down
SLITRK1	-1.71809	3.84951	-19.1403	3.7261e-74	9.94807e-73	158.002	down
HOXB3	1.58531	1.38085	19.0899	8.26096e-74	2.176e-72	157.209	up
SHD	-2.22172	6.07146	-19.0638	1.24628e-73	3.26337e-72	156.8	down
SPRY4	1.67311	4.942	19.046	1.65057e-73	4.30926e-72	156.52	up
SPOCK3	-1.99715	4.65281	-19.0176	2.58228e-73	6.67283e-72	156.074	down
SLC1A6	-1.64071	2.70868	-19.0107	2.87875e-73	7.4173e-72	155.966	down
DLGAP3	-1.53921	4.18295	-19.0028	3.25981e-73	8.37474e-72	155.842	down
FMOD	1.83919	3.35891	18.993	3.80398e-73	9.74447e-72	155.688	up
EMP3	1.79397	4.50122	18.9843	4.36096e-73	1.1139e-71	155.552	up
SNCG	-1.82894	4.47634	-18.9749	5.05198e-73	1.28669e-71	155.406	down
GDF15	1.54464	2.25919	18.9668	5.74332e-73	1.45857e-71	155.278	up
HAPLN2	-2.02951	5.34973	-18.8807	2.21904e-72	5.5013e-71	153.932	down
IGFBP3	2.03016	5.89165	18.8661	2.78794e-72	6.88726e-71	153.705	up
PEX5L	-1.71606	4.50898	-18.8089	6.82518e-72	1.66638e-70	152.814	down
PPP2R2C	-1.92541	5.35342	-18.7946	8.53139e-72	2.07437e-70	152.592	down
EYA4	1.56296	1.96897	18.7756	1.1482e-71	2.78415e-70	152.296	up
LCNL1	-1.73496	3.71508	-18.7425	1.92543e-71	4.61817e-70	151.781	down
BTBD17	-1.84983	5.09344	-18.7185	2.79724e-71	6.66407e-70	151.409	down
SNX22	-1.84092	5.74952	-18.6849	4.71743e-71	1.11635e-69	150.889	down
HES6	-1.59624	8.16285	-18.658	7.17094e-71	1.68346e-69	150.472	down
PRLHR	-1.84596	1.93611	-18.6208	1.27829e-70	2.96941e-69	149.897	down
SPHKAP	-1.92439	3.38659	-18.4768	1.19068e-69	2.68828e-68	147.675	down
PTPRT	-1.95898	4.77547	-18.4342	2.29675e-69	5.09759e-68	147.021	down
TMEM151B	-1.79085	4.5649	-18.4175	2.97149e-69	6.53395e-68	146.764	down
NRSN1	-1.57288	4.5483	-18.3961	4.13062e-69	9.04901e-68	146.436	down
HSPA6	1.52593	2.94159	18.3884	4.65067e-69	1.01256e-67	146.318	up
C1R	1.5282	6.40315	18.3485	8.59368e-69	1.85282e-67	145.707	up
CHGB	-1.89511	5.73666	-18.3271	1.19514e-68	2.55806e-67	145.379	down
WNT7B	-1.83636	3.90037	-18.3138	1.46508e-68	3.1245e-67	145.176	down
SSTR1	-1.76367	2.68821	-18.2878	2.18402e-68	4.62432e-67	144.779	down
TRPM8	1.51707	1.57316	18.2767	2.58928e-68	5.45629e-67	144.609	up
GPR17	-2.33627	4.94699	-18.2416	4.43759e-68	9.31788e-67	144.073	down
ST8SIA3	-2.07581	4.55974	-18.2387	4.6367e-68	9.70144e-67	144.029	down
C1QTNF4	-1.52414	3.61068	-18.2315	5.18083e-68	1.07762e-66	143.919	down
CUX2	-1.89593	3.3503	-18.2249	5.73351e-68	1.18979e-66	143.818	down
CBLN1	-1.50913	2.68454	-18.1582	1.58942e-67	3.22641e-66	142.803	down
FBXO2	-1.67223	5.88804	-18.1506	1.78491e-67	3.61495e-66	142.687	down
CDH18	-1.58138	2.55459	-18.0863	4.75431e-67	9.50915e-66	141.712	down
VIM	1.51568	9.06436	18.0694	6.15372e-67	1.2239e-65	141.455	up
CD163	2.02695	4.90204	17.9847	2.22818e-66	4.31994e-65	140.174	up
CA10	-2.09614	4.39105	-17.8489	1.7414e-65	3.25497e-64	138.128	down
FSTL5	-1.54714	2.52476	-17.8321	2.24204e-65	4.1769e-64	137.876	down
RAB3C	-1.88231	4.28336	-17.8303	2.30291e-65	4.28192e-64	137.85	down
TOP2A	1.71908	5.2983	17.6528	3.32129e-64	5.97461e-63	135.193	up
CELF4	-1.89978	4.2962	-17.6489	3.52418e-64	6.31392e-63	135.134	down
SEC14L5	-1.74695	3.68004	-17.64	4.02559e-64	7.17593e-63	135.002	down
LRTM2	-1.65761	2.35009	-17.6287	4.76848e-64	8.46609e-63	134.833	down
DPP10	-1.63989	4.54714	-17.5621	1.2904e-63	2.26601e-62	133.842	down
GLRA3	-1.706	2.33859	-17.5395	1.80787e-63	3.14971e-62	133.507	down
GABRG2	-2.16455	3.46468	-17.5382	1.84261e-63	3.20708e-62	133.488	down
LUZP2	-2.04768	5.55381	-17.5161	2.56382e-63	4.44053e-62	133.159	down
FCGBP	1.8687	6.72147	17.4481	7.04576e-63	1.19575e-61	132.153	up
GABRD	-1.7084	4.26389	-17.4287	9.40703e-63	1.58736e-61	131.865	down
SNCB	-2.11173	5.27804	-17.4052	1.33351e-62	2.23739e-61	131.518	down
FBXL16	-1.50265	6.81496	-17.3599	2.61059e-62	4.33083e-61	130.849	down
SRRM4	-1.80331	3.21694	-17.3596	2.62229e-62	4.34618e-61	130.845	down
VSTM2A	-2.05339	3.48078	-17.3114	5.34338e-62	8.7821e-61	130.137	down
NKAIN4	-1.6667	7.14751	-17.3089	5.54941e-62	9.10381e-61	130.099	down
MEOX2	1.66722	1.66325	17.253	1.26593e-61	2.05769e-60	129.278	up
CNTN1	-1.51474	7.51168	-17.2324	1.71547e-61	2.77564e-60	128.976	down
WSCD2	-1.62295	2.57266	-17.2146	2.22943e-61	3.59082e-60	128.715	down
NEGR1	-1.55046	4.98092	-17.1295	7.78958e-61	1.23662e-59	127.47	down
TMEM125	-1.74498	2.89196	-17.086	1.4736e-60	2.31654e-59	126.836	down
CPNE6	-1.93548	3.71871	-17.0592	2.1836e-60	3.4175e-59	126.444	down
NEU4	-1.70687	5.47595	-17.0276	3.46471e-60	5.39392e-59	125.985	down
DGCR6	-1.51502	3.44147	-17.0102	4.46698e-60	6.91776e-59	125.732	down
PHYHIP	-1.77265	5.78982	-17.0045	4.853e-60	7.48284e-59	125.65	down
TMEM235	-1.75541	2.88066	-16.9545	1.00595e-59	1.53107e-58	124.924	down
AK5	-1.819	4.7963	-16.8582	4.08234e-59	6.08774e-58	123.53	down
RPRM	-1.57513	3.9971	-16.8556	4.24039e-59	6.30749e-58	123.493	down
OLIG2	-1.51208	8.05916	-16.8179	7.31941e-59	1.08148e-57	122.949	down
BCAS1	-1.82257	6.52865	-16.8088	8.35513e-59	1.22734e-57	122.818	down
IQSEC3	-1.71234	3.99415	-16.7917	1.06905e-58	1.56779e-57	122.573	down
CELF3	-1.64059	5.13336	-16.7445	2.11542e-58	3.05674e-57	121.893	down
CBLN2	-1.55004	2.41369	-16.7371	2.35385e-58	3.39571e-57	121.787	down
FAM163B	-1.80525	2.99551	-16.6597	7.18507e-58	1.01584e-56	120.677	down
OPALIN	-2.28729	3.36547	-16.6086	1.49761e-57	2.09559e-56	119.946	down
MOBP	-2.4522	5.83841	-16.5978	1.74723e-57	2.44102e-56	119.793	down
MYT1L	-1.99609	3.7979	-16.5001	7.07685e-57	9.67316e-56	118.401	down
CARNS1	-2.02163	5.57759	-16.48	9.43397e-57	1.28257e-55	118.115	down
SLC12A5	-1.73741	4.45646	-16.3005	1.21222e-55	1.58945e-54	115.575	down
LY6H	-1.72384	5.01678	-16.2986	1.24378e-55	1.62962e-54	115.549	down
DLL3	-2.06913	6.86679	-16.2333	3.1348e-55	4.04734e-54	114.63	down
RIMS2	-1.69531	3.87845	-16.2006	4.96873e-55	6.36408e-54	114.171	down
MYBL2	1.50596	3.77484	16.1943	5.4319e-55	6.95229e-54	114.083	up
DAAM2	-1.54435	7.28322	-16.1875	5.9807e-55	7.63812e-54	113.987	down
DMRTA2	1.52804	2.00267	16.0581	3.68271e-54	4.55858e-53	112.179	up
PACSIN1	-2.21996	4.56086	-16.0164	6.60297e-54	8.11098e-53	111.598	down
NKAIN2	-1.54915	3.40696	-15.9954	8.85492e-54	1.08247e-52	111.306	down
KCNC2	-1.71038	2.57637	-15.919	2.57009e-53	3.09688e-52	110.246	down
VIPR2	-1.94776	4.17522	-15.9147	2.72729e-53	3.28183e-52	110.187	down
SNAP25	-1.89103	6.95044	-15.8057	1.23845e-52	1.45467e-51	108.682	down
CNTNAP4	-1.5332	3.72518	-15.7397	3.08803e-52	3.57496e-51	107.774	down
SHANK1	-1.51302	4.94264	-15.6559	9.79394e-52	1.11415e-50	106.626	down
CALY	-1.9107	3.58885	-15.6544	1.00034e-51	1.13652e-50	106.605	down
RASAL1	-1.5437	2.82994	-15.6452	1.13417e-51	1.28528e-50	106.48	down
SST	-1.54441	2.49549	-15.6142	1.73681e-51	1.95818e-50	106.056	down
SYN2	-1.6836	5.12457	-15.5653	3.39505e-51	3.78676e-50	105.389	down
PLA2G2A	1.70274	1.24002	15.5605	3.62437e-51	4.03491e-50	105.324	up
GALNT9	-1.54741	3.92117	-15.4927	9.16116e-51	1.00534e-49	104.402	down
MAL	-1.74736	4.37071	-15.2723	1.82306e-49	1.90271e-48	101.428	down
CAMKV	-1.61566	4.49992	-15.2546	2.31582e-49	2.40848e-48	101.19	down
PCDH15	-1.86025	4.94174	-15.2401	2.81484e-49	2.91718e-48	100.996	down
MYT1	-1.62897	4.91261	-15.17	7.23227e-49	7.35738e-48	100.058	down
ATP8A2	-1.50705	3.50031	-15.1657	7.65711e-49	7.78062e-48	100.001	down
GFRA1	-1.55997	4.58251	-15.0291	4.76335e-48	4.68683e-47	98.1837	down
NKX6-2	-1.77711	4.09376	-15.0189	5.46064e-48	5.35802e-47	98.0479	down
CCK	-1.92818	3.31078	-15.0162	5.66148e-48	5.54894e-47	98.012	down
MOXD1	1.75026	3.48888	14.9802	9.13267e-48	8.92149e-47	97.5366	up
PCSK2	-1.70323	4.02749	-14.9757	9.70236e-48	9.46756e-47	97.4764	down
TRIM67	-1.91074	3.74836	-14.9497	1.37052e-47	1.3293e-46	97.133	down
MAG	-2.10331	6.03886	-14.9167	2.12316e-47	2.04807e-46	96.6979	down
FXYD7	-1.55203	3.37208	-14.8025	9.61028e-47	9.04367e-46	95.1968	down
IGFN1	-1.84276	3.45455	-14.76	1.68281e-46	1.5719e-45	94.6399	down
F13A1	1.61246	3.85344	14.7535	1.833e-46	1.70948e-45	94.5549	up
FERMT1	-1.64385	5.16621	-14.7478	1.97468e-46	1.8387e-45	94.4809	down
CACNA1B	-1.53845	3.35019	-14.7285	2.5456e-46	2.35668e-45	94.2285	down
DDN	-1.73498	3.91991	-14.6741	5.19354e-46	4.76573e-45	93.5197	down
PRKCG	-1.55209	3.05053	-14.6697	5.50222e-46	5.04375e-45	93.4623	down
CACNG3	-1.59964	2.2667	-14.5412	2.94167e-45	2.6232e-44	91.796	down
SYT13	-1.72381	3.78975	-14.4074	1.66509e-44	1.44055e-43	90.0731	down
UNC13C	-1.52914	2.47247	-14.3912	2.05299e-44	1.77096e-43	89.8649	down
CP	1.52001	3.88538	14.1424	4.97875e-43	4.05004e-42	86.6963	up
HMX1	-1.58769	3.52455	-14.1407	5.08643e-43	4.13573e-42	86.6751	down
MPPED1	-1.51902	2.83844	-14.0944	9.15739e-43	7.37466e-42	86.0908	down
SYT4	-1.65562	3.80991	-14.0042	2.86947e-42	2.26348e-41	84.9559	down
GABRA1	-1.78787	3.0023	-13.939	6.52795e-42	5.07471e-41	84.1393	down
KLRC2	-1.59677	2.93841	-13.8424	2.19281e-41	1.67306e-40	82.9354	down
SLC17A7	-2.19113	5.12351	-13.747	7.21812e-41	5.4116e-40	81.7518	down
MOG	-1.69912	4.42169	-13.5702	6.43794e-40	4.65514e-39	79.5782	down
SV2B	-1.70161	3.88047	-13.4608	2.46718e-39	1.74966e-38	78.2438	down
ERMN	-1.75354	5.68634	-13.4506	2.79389e-39	1.9774e-38	78.1203	down
CRLF1	-1.60706	4.04518	-13.4437	3.04045e-39	2.1476e-38	78.0363	down
SLC6A17	-1.57765	4.06092	-13.0742	2.65174e-37	1.76063e-36	73.599	down
SLC14A1	-1.724	4.56196	-13.0471	3.66716e-37	2.42482e-36	73.2771	down
SULT4A1	-1.59579	4.043	-12.798	7.00866e-36	4.43072e-35	70.3481	down
MBP	-1.81208	9.20167	-12.7661	1.01891e-35	6.40472e-35	69.9767	down
CAMK2A	-1.77894	5.58138	-12.7153	1.84707e-35	1.14639e-34	69.3862	down
LTF	2.14245	3.8344	12.7061	2.05623e-35	1.27486e-34	69.2797	up
NEFM	-1.72721	3.63988	-12.4914	2.48127e-34	1.48532e-33	66.808	down
NRGN	-1.58636	6.10879	-11.896	2.0656e-31	1.11168e-30	60.1368	down
CHI3L2	1.55074	5.29165	11.7294	1.29167e-30	6.75645e-30	58.319	up
SYT1	-1.53858	5.58172	-11.6534	2.95812e-30	1.52259e-29	57.4974	down
SFRP2	-1.59163	4.51603	-11.2928	1.41776e-28	6.83066e-28	53.6615	down
VSNL1	-1.63876	4.81324	-11.2641	1.92252e-28	9.22239e-28	53.3597	down

## Sheet: Supplementary Table S10
Supplementary Table S10: Genes selected for ACG score
Genes	Change
SMC4	up-regulated in AC-GII
GAS2L3	up-regulated in AC-GII
DEPDC1	up-regulated in AC-GII
IGF2BP3	up-regulated in AC-GII
ANXA1	up-regulated in AC-GII
IGFBP2	up-regulated in AC-GII
PLAT	up-regulated in AC-GII
TNR	up-regulated in AC-GV
SCN3A	up-regulated in AC-GV
CACNG2	up-regulated in AC-GV
AFF2	up-regulated in AC-GV
MMP24	up-regulated in AC-GV
SEZ6L	up-regulated in AC-GV
GFRA1	up-regulated in AC-GV
SPHKAP	up-regulated in AC-GV
DSCAML1	up-regulated in AC-GV
BMP2	up-regulated in AC-GV
DCX	up-regulated in AC-GV
RANBP17	up-regulated in AC-GV
RIMS2	up-regulated in AC-GV
CRTAC1	up-regulated in AC-GV
GABRB3	up-regulated in AC-GV
PCDH15	up-regulated in AC-GV
ATRNL1	up-regulated in AC-GV
VSTM2A	up-regulated in AC-GV
CUX2	up-regulated in AC-GV
SVOP	up-regulated in AC-GV
SHD	up-regulated in AC-GV
CPLX2	up-regulated in AC-GV

[truncated: 4 more sheets: Supplementary Table S11, Supplementary Table S12, Supplementary Table S13, Supplementary Table S14]
